# Supplementary material for: Oxamate, an LDHA Inhibitor, Inhibits Stemness, Including EMT and High DNA Repair Ability, Induces Senescence, and Exhibits Radiosensitizing Effects in Glioblastoma Cells
Source: Int J Mol Sci. 2025 Jun 14;26(12):5710. doi: 10.3390/ijms26125710 (PMC12193169; doi:10.3390/ijms26125710)
Supplement: Supplementary file 1 [file ijms-26-05710-s001.zip]

Archive with 1 entries (1 files):
- ijms-3617662-supplementary.pdf
